# Supplementary material for: Artificial Intelligence as a Support Tool for Preoperative Patient Education in Anesthesiology: A Comparative Evaluation of Five Large Language Models
Source: J Clin Med. 2026 Mar 13;15(6):2197. doi: 10.3390/jcm15062197 (PMC13026539; doi:10.3390/jcm15062197)
Supplement: Supplementary file 1 [file jcm-15-02197-s001.zip]

Archive with 1 entries (1 files):
- jcm-4185860-SI.pdf
